# Supplementary material for: Compact Digital Immunoassay Platform Integrating ELISA with a Lateral Flow Strip
Source: Biomedicines. 2024 Nov 4;12(11):2517. doi: 10.3390/biomedicines12112517 (PMC11591789; doi:10.3390/biomedicines12112517)
Supplement: Supplementary file 1 [file biomedicines-12-02517-s001.zip]

Archive with 1 entries (1 files):
- biomedicines-3261147-supplementary.pptx
